# Supplementary material for: Associations of HLA Polymorphisms with Chronic Kidney Disease in Japanese Rheumatoid Arthritis Patients
Source: Genes (Basel). 2023 Jul 19;14(7):1470. doi: 10.3390/genes14071470 (PMC10379419; doi:10.3390/genes14071470)
Supplement: Supplementary file 1 [file genes-14-01470-s001.zip]

Archive with 2 entries (2 files):
- HLACKDRAFigure#5-S1.pdf
- HLACKDRATable#3-S1.pdf
